# Supplementary material for: Minimal Clinically Important Differences (MCID) for the Functional Assessment of Chronic Illness Therapy Fatigue Scale in Patients with Systemic Sclerosis
Source: Int J Environ Res Public Health. 2022 Dec 31;20(1):771. doi: 10.3390/ijerph20010771 (PMC9819291; doi:10.3390/ijerph20010771)
Supplement: Supplementary file 1 [file ijerph-20-00771-s001.zip]

Archive with 1 entries (1 files):
- ijerph-2102161-supplementary.pdf
